# Supplementary material for: A mixed methods approach for the identification and assessment of workforce innovations in home health care
Source: Front Health Serv. 2026 Jul 16;6:1749947. doi: 10.3389/frhs.2026.1749947 (PMC13422396; doi:10.3389/frhs.2026.1749947)
Supplement: Supplementary File S4 — Aspects of system performance, with metrics, type of efficiency, sphere of influence and stakeholder group that raised them. [file Datasheet4.xlsx]

## Sheet: Sheet1
Based on discussions, meetings and observations and our soft systems analysis, the aspects of home care system performance we identified are shown in the table below, along with potential metrics for these aspects of performance, whether they relate to allocative, productive or technical efficiency and/or which of the Institute of Medicine’s domains of quality they relate to, the sphere(s) of inf…
Aspects of system performance	Description	Examples from stakeholder conversations	Example metrics	Classification	Spheres of influence	Stakeholder group(s)
How the time of clinical staff is spent	Health and social care professionals spend their time on a variety of things other than delivering direct care, such as travelling to home visits and carrying out administrative tasks. A survey by the Royal College of Nursing found that many community nurses were concerned about the amount of time they spent on these other tasks, and about the quality of care due to insufficient contact time. Ide…	Agile working had been implemented by the health care provider and was enabling staff to minimise travelling back to the base in between appointments (e.g. to write patient notes). Stakeholders in the Clinical Commissioning Group (CCG) talked about the need to optimize the travel and schedule plans of a wide range of agents. Many people described the current duplication in the system, particularl…	• % time on face-to-face care versus travelling / admin	Technical efficiency	Individual professionals:	· Service managers (health)
			• “patient not in” rates		Use of ICT; Trusting records made by other professionals, or other professions.	· Service managers (health and social care)
			• Number of visits per staff per shift	IoM: Efficiency		· Health care professionals
			• Number of repeat visits due to prior incomplete activities.		Team: Scheduling and routing of home visits.	· Social care professionals
						· Commissioning (health)
					Organisation: IT investment; Investment in administrative support.	· Mixed workshop (health and social care managers and professionals)
					Inter-organisation: N/A
How the competencies of staff are deployed	When matching staff to patients (e.g. deciding who will do a certain home visit), the professional needs to have the appropriate competencies to meet the needs of the patient. However, there may be lower-grade staff in the team who could also meet those needs, which would free up the higher-grade individual to conduct the visits that nobody else has the right skill set for. Ideally, staff would b…	A senior nurse responsible for scheduling the home visits for a team of community nurses explained how they tend to start by identifying patients that require the scarcest skill to meet their need (typically compressions), then allocating a staff member with that scarce skill to that patient. Others described a plan to introduce an acuity scoring system to check whether the right staff group are …	• % time spent on activity at higher end of competencies for their grade / band	Productive efficiency	Individual professionals:	· Service managers (health)
			• % visits where not all activities performed due to lack of competency		N/A	· Service managers (health and social care)
				IoM: Efficiency		· Health care professionals
					Team: Allocation of staff to patients/visits; Leave policies.	· Social care professionals
						· Commissioning (health)
					Organisation: IT investment.	· Commissioning (social care)
						· Domiciliary care managers
					Inter-organisation: N/A
Staff skills mix	The composition of a team, in terms of the professional roles and skill sets of the staff, will impact on how easy it is to allocate staff to patients in a way that makes best use of their competencies. For example, a team with no Band 4 or 5 nurses and lots of Band 6s is likely to allocate Band 6 nurses to patients who require low-level tasks that a Band 4 could have performed. This may also be …	One stakeholder reflected that the current composition of community nursing teams doesn't necessarily meet the needs of the population most (cost) effectively, whilst another felt that introducing blended roles could make better use of skill sets and streamline visits across services. Some stakeholders also described a recently introduced dual role for health care assistants (HCAs)/support worker…	• % time spent on activity at higher end of competencies for their grade / band	Productive efficiency	Individual professionals:	· Service managers (health and social care)
			• % visits where not all activities performed due to lack of competency		Professional development.	· Health care professionals
			• Ratio of admin to health professional staff	IoM: Efficient		· Social care professionals
					Team: Allocation of staff to patients/visits.	· Commissioning (social care)
					Organisation: Role development and recruitment;
					Training opportunities.
					Inter-organisation:
					Collaboration on role development / recognition.
Times between referral, assessment, and access to services	Many community services have a referral and assessment process to access services, and there is sometimes a delay between identifying a need, receiving a referral, obtaining an assessment, and receiving care based on the assessment, so patients can face long waiting times. Whilst waiting, a patient's health may deteriorate further. Urgent care services often have target response times (e.g. a 1-d…	Several stakeholders talked about long waiting times for occupational therapy (OT) assessments and others about delays accessing physio services. Many health professionals and managers felt that timely access was important to patients and as a measure of service quality. Some stakeholders felt that delays in assessing referred patients meant they had deteriorated by the time they received care an…	• Length of delay of hospital discharge (due to wait for community services)	Productive efficiency	Individual: Prioritising flow (referral admin tasks etc.)	· Service managers (health)
			• Time between identification of need and provision			· Service managers (health and social care)
			• Time between referral and assessment	IoM: Timely	Team: Queue management and monitoring.	· Health care professionals
			• Total number of patients treated			· Commissioning (social care)
			• Receipt of care before next episode with referring service		Organisational: Assessment and referral processes; Capacity planning; Target setting.	· Patients
					Inter-organisational: Initiatives on appropriate referrals.
Cognisance and use of other support available to individual patients	Many patients have informal carers (partners, family members etc.) who help to look after them and can notice changes in their health. Many also have groups and services in their local community that could help them to feel less isolated or stay healthier and more independent for longer. One way of potentially relieving some of the pressure on statutory health and social care services is to make …	Social prescribing and signposting were discussed by several stakeholders as a way of re-engaging people with their community to tackle loneliness and helping them to achieve their goals. Care navigators and health buddies in the health provider, the local authority’s first response team and a patient-facing website were all specific examples of this, as was the work on falls prevention by a larg…	• Evidence of signposting in patient records	Productive efficiency	Individual: Relationship building with informal carers.	· Service managers (health and social care)
			• Evidence of referral in to non-statutory services			· Social care professionals
			• Evidence of "contracting" between service and informal carers	IoM: Patient-centred	Team: Raise awareness of capability of non-statutory services and informal carers	· Commissioning (social care)
			• Evidence that home health care plans and reviews incorporate / address informal care			· Domiciliary care managers
			• Patient preferences on role of family incorporated in care plan		Organisational: IT – directory of services; Policies on role of informal carers (risks and responsibilities); Training for informal carers.	· Community-based assets
						· Informal carers
					Inter-organisational: Building and fostering links with non-statutory services.
Outcomes and costs outside of home care sector	Appropriate home-based care can potentially reduce the need for costly secondary care (e.g. A&E attendance, hospital admissions) by expediating safe discharge from hospital and/or supporting patients in a way that prevents their condition from deteriorating or enables them to avoid unnecessary admissions where treatment is just as effective, or more so, in the community. This includes avoiding un…	Many of the health provider’s cross-Borough services focus on preventing avoidable A&E attendances and hospital admissions, or expediating discharge home following a hospital stay, with care provided at home instead. Some stakeholders noted the high levels of non-elective geriatric care and acute activity relating to long term conditions, which they felt could be dealt with more effectively, and …	• Measure of % of activity performed by lowest cost resource	Productive efficiency	Individual: N/A	· Service managers (health)
			• % of eligible clients employing a Personal Assistant			· Service managers (health and social care)
			• Number of social care plans incorporating health care activities	IoM: Effective, Efficient	Team: N/A	· Health care professionals
			• Number of avoidable admissions (standard definitions available).			· Commissioning (health)
			• Number of A&E attendances		Organisational: Capacity planning to ensure smooth transitions.	· Commissioning (social care)
						· Domiciliary care managers
					Inter-organisational: Incentivising admissions avoidance and discharge work.
Longer-term impacts	Early intervention within home-based services has the potential to minimise a person's longer-term reliance on the service(s) by preventing their deterioration and loss of independence and/or avoiding crises that demand higher intensity (and cost) support. For example, long waiting times can mean that patients require greater input from community teams when they are eventually seen as their condi…	Some stakeholders talked about long waiting lists for some services (e.g. OTs) and the importance of meeting a patient's care needs before they deteriorate and need higher level care. The interface between the health provider’s local community services and its cross-Borough services was also mentioned by a few stakeholders, such as having the right balance of input at a local level to prevent the…	• Service use by patient over time (ideally in relation to optimal)	Productive efficiency	Individual: Prevention focus in practice.	· Service managers (health)
			• Time between successive referrals for the same service			· Service managers (health and social care)
			• Level of care at first use (ideally in relation to optimal)	IoM: Effective, Efficient, Timely	Team: N/A	· Health care professionals
			• Number of visits to achieve required activities			· Social care professionals
			• Number of visits to achieve patient goals		Organisational: Promoting prevention.	· Commissioning (health)
			• Number of referrals back to service for more treatment (i.e. discharged too early)			· Commissioning (social care)
					Inter-organisational: Commissioning for outcomes (including penalisation for re-referrals etc.) rather than activity.	· Domiciliary care managers
						· Community-based assets
						· Patients
						· Mixed workshop (health and social care managers and professionals)
Patients scheduled to be seen at times convenient to them	Patients may have preferences regarding the days/times of their home visits. Services may be able to meet some preferences but may struggle to meet very restrictive ones.	Several health professionals we spoke to felt that patients would want to be seen at a time convenient to them. However, in practice timings for district nursing home visits appeared to be well defined only for those patients whose conditions require it (e.g. for insulin or clexane administration). Other patients typically aren't given a choice about the timing of their visits, except for patient…	• % care plans that incorporate patient preferences on timings	Technical efficiency	Individual: Elicitation of preferences and changes in these.	· Service managers (health)
			• Number of times patient preferences on timings overridden
				IoM: Patient-centred	Team: Scheduling of home visits.
					Organisational: IT – elicitation of preferences.
					Inter-organisational: N/A.
Punctuality of home visits	Patients are notified in advance about their home visits and given an appointment window, e.g. a day slot, a half-day slot, a two-hour slot etc. Some patients may consider it important that visits are carried out in the allotted time slot so that they can organise their time, and delays can be unsettling and disruptive for them. However, from a service perspective, meeting narrow time slots for v…	Several health professionals we spoke to felt that punctuality was important to patients. However, it appears that the district nursing teams struggle to offer and deliver home visits within allotted 2-hour windows. Indeed, they usually only specify the day of appointment rather than a time slot, unless a family /patient is particularly anxious when they are new to the service, in which case they…	• Aggregate tardiness	Technical Efficiency	Individual: Time management; Alerts if running late.	Service managers (health)
			• % visits where professional late by > X mins
			• Patients alerted once schedule defined	IoM: Patient-centred	Team: Scheduling of home visits.
			• Patients alerted if running late
					Organisation: IT - Alerts once schedule defined.
					Inter-organisation: N/A.
Cancellations and postponements	Home visits are scheduled with patients in advance and sometimes the service needs to cancel or postpone visits e.g. due to staff shortages.	This didn't explicitly come up in our conversations with stakeholders.	• % of visits rescheduled and/or cancelled by service	Technical Efficiency	Individual: Adherence to absence policies.	-
				IoM: Patient-centred	Team: Allocation of staff to patients/visits; Scheduling of home visits.
				Timely, Efficient
					Organisation: Capacity planning.
					Inter-organisation
					N/A.
Continuity of relationships	Over the course of their care, a patient may require a series of home visits from a particular type of health or care professional, such as a district nurse. If the same district nurse does all, or most, of the home visits for a patient, then they have the opportunity to build a rapport and trust, which may be harder to do if a different nurse visits them each time. They may also be better placed…	Continuity of relationships was felt to be challenging to deliver in the current district nursing service and wasn't prioritised other than for end of life care. However, within mental health services, continuity was considered very important, with patients nearly always seen by the same mental health nurse. Cross-Borough services for crisis mental health support were generally not able to offer …	• Number of professionals delivering same role over period of engagement	Technical Efficiency	Individual: N/A.	· Service managers (health)
			• Number of transitions between professional delivering same role over period of engagement			· Service managers (health and social care)
				IoM: Effective, Efficient, Patient-centred	Team: Allocation of staff to patients/visits; Scheduling of home visits.	· Health care professionals
						· Social care professionals
					Organisation: Priorities regarding model of care.	· Commissioning (social care)
						· Domiciliary care managers
					Inter-organisational: N/A.	· Patients
						· Mixed workshop (health and social care managers and professionals)
Continuity of information	When different professionals and organisations are involved in the care of an individual it may be important to share information about that person's care and care needs between them. For example, a district nurse may want to know the state of a wound in recent visits in order to understand its progress or deterioration. A nurse may also find it helpful to know whether a patient is currently rece…	The health care provider's move to Agile working has enabled staff to access patient records remotely and in a timely fashion at visits, and many felt this had greatly improved the sharing of information (although some noted that Agile working meant there were no longer paper copies of care plans in patients' homes which made information sharing more challenging, particularly with agency health c…	• Number of times same information repeated for different professional / purpose	Technical Efficiency	Individual: Making accurate records;	· Service managers (health)
			• Repeated fields across unlinked info systems		Trusting in records (made by others).	· Service managers (health and social care)
			• Health professional / carer has access to up to date patient information at point of care delivery	IoM: Efficient, Safe, Patient-centred		· Health care professionals
					Team: Promoting and monitoring record-keeping standards.	· Social care professionals
						· Commissioning (social care)
					Organisation: IT and governance on appropriate sharing of information.	· Domiciliary care managers
						· Informal carers
					Inter-organisational: IT and governance on appropriate sharing of information.	· Patients
						· Mixed workshop (health and social care managers and professionals)
Integration and coordination of care	A patient may receive home visits from a range of health and social care staff over the course of their care, such as a district nurse, social worker, care worker and physio. These professionals may work in different teams and different organisations, and often they do not communicate with each other about the care of the patient, or even know that anyone else is visiting that person. A survey by…	Some district nurses we spoke to noted that care plans are contracted to a care agency so there is little scope to coordinate carer visits and health visits for a given patient other than potentially the initial assessments and the periodic reviews carried out by a social worker. One stakeholder noted that sometimes a matron turns up at the same time as a physio/carer so one of them has to wait a…	• Number of visits delayed due to other professionals visiting at the same time	Productive Efficiency	Individual: Liaison with other professionals working with same patient.	· Service managers (health)
			• Pattern of (all) visits in line with patient preferences			· Service managers (health and social care)
			• % of patients whose care plans are integrated across the different health and social care services they receive (for those patients with multiple services involved).	IoM: Efficient	Team: Scheduling home visits for operational coordination.	· Health care professionals
			• Number of visits to achieve required activities			· Social care professionals
			• Number of visits to achieve patient goals		Organisational: Integration or promoting coordination	· Commissioning (health)
			• Number of different professionals / carers involved in care to achieve required activities / goals		between teams.	· Commissioning (social care)
			• % of information duplicated across different assessments			· Domiciliary care managers
			• Overlap / redundancy in tasks across different professionals (incl. social care)		Inter-organisational: Appropriate sharing of operational information. Team-team level coordination between organisations to avoid visit clashes.	· Informal carers
						· Mixed workshop (health and social care managers and professionals)
Patient contact time	Home visit need to be long enough to carry out the activities required, and other calls on the time of health professionals (e.g. travel delays, admin) may squeeze the amount of face-to-face time they have with patients such that they have to rush or omit activities, potentially leading to mistakes or poorer quality care. From a patient perspective, 'enough' time with professionals might also inc…	The patient representatives group we spoke to felt that a good service from a user perspective included enough face-to-face time with the (health) carer.	• Face-to-face time per appointment in the context of scheduled activities	Technical efficiency	Individual: Time management.	· Patients
			• Activities not performed
				IoM: Effective, Efficient, Patient-centred	Team: Scheduling home visits (including ensuring visit durations account properly for planned activities).
					Organisation: Model of care.
					Inter-organisational: N/A.
The safety and efficacy of services / treatments	Treatments delivered in the home need to be safe for patients, with appropriate quality assurance and safety incidence processes in place, and services also have a duty to be responsive to safeguarding issues. The services provided also need to be effective in the sense that they support the patient/client to meet the goals set out in their care plan before they are discharged, including improvin…	Many stakeholders from social care talked about safeguarding being an important duty under the Care Act and a priority for them and/or their organisation. Local authorities also talked about the importance of quality assuring care providers, alongside the CQC. Stakeholders involved in the commissioning of care wanted the focus to be on providing care to best meet the objectives in a care plan (wi…	• Patient aspirations / goals from service recorded (in care plan) - and monitored?	Productive efficiency	Individual: Evidence-based practice.	· Service managers (health)
			• % patients whose aspirations were achieved before discharge			· Service managers (health and social care)
			• Various clinical outcomes (relative to baseline need)??	IoM: Safe, Effective	Team: Standardised, evidence-based practice where available; Monitoring and feedback of outcomes.	· Health care professionals
			• Number of referrals back to service for more treatment within 6 months (i.e. discharged too early)			· Commissioning (social care)
			• Number of safety incidents		Organisational: Surveillance of outcomes; Structures for reporting concern.	· Domiciliary care managers
			• Number of safeguarding incidents??			· Patients
					Inter-organisational: Appropriate sharing of concerns; Clear roles and responsibilities between organisations.	· Mixed workshop (health and social care managers and professionals)
The timing and accuracy of reassessments	When referred to a service, patients/clients are typically assessed to establish their needs and goals, and a care plan is set up to address those needs and support the person to achieve their goals. After a period of time the patient/client will typically be reassessed to identify whether their needs or goals have changed and therefore whether their care plan needs to be adjusted. The timeliness…	Social services have standard timeframes for reassessments, for example initial reviews of care packages by a social worker 4-6 weeks after it is set up, and then yearly unless an issue is raised earlier (e.g. by the client, family, GP etc.). However, some stakeholders we spoke to felt that there was scope to be more responsive to changing client need. For example, some spoke of the role that fam…	• % of reviews resulting in altered care plans, assessed alongside the time between assessments and reassessments	Productive efficiency	Individual: Practice regarding risk aversity.	· Service managers (health)
			• Re-referral for service within certain time frame			· Service managers (health and social care)
			• Fewer visits per patient (over the course of the referral)	IoM: Efficient, Timely, Effective	Team: Timing of reassessments.	· Health care professionals
			• Number of instances where care stepped up having been stepped down			· Social care professionals
					Organisational: Determining appropriate balance of over- versus under- provision.	· Commissioning (social care)
						· Domiciliary care managers
					Inter-organisational: Agreements on trusted assessors.	· Informal carers
						· Mixed workshop (health and social care managers and professionals)
The number of patients treated within budget and to an acceptable standard	Demand for services can be high so ideally a service would see as many eligible patients/clients as possible without compromising the standard of the service delivered.	Stakeholders did not directly discuss this point, although some noted that the health care provider is contracted by the CCG to deliver a certain number of patient contacts (e.g. home visits) but that demand is huge and because they don't turn away eligible patients, they end up delivering an estimated 25-35% over contracted activity. One stakeholder also talked about trying to increase the numbe…	• Throughput	Technical efficiency	Can be influenced at all levels.	· Service managers (health)
						· Service managers (health and social care)
				IoM: Efficient
The sustainability of the workforce	The sustainability of the workforce can have a big influence on the performance of a service. For example, problems with absenteeism (e.g. long-term sickness) and vacancies (e.g. through poor retention and recruitment) can leave teams short of the staff needed to meet service demand, which can compromise service quality, delay access to services and cause staff to over-work (which often exacerbat…	Many stakeholders talked about challenges in recruiting and retaining staff and problems with high turnover, vacancies and sickness rates across many roles (with certain roles, such as OTs, particularly hard to fill in some localities). Some described services relying on agency staff and short-term contracts. There was a view that some localities had higher vacancy rates than others but that exis…	• Retention (minimise new starter / training costs etc)	Technical efficiency	Individual: N/A	· Service managers (health)
			• staff absence			· Service managers (health and social care)
			• Vacancy rates	IoM: N/A.	Team: Workload balance across team members	· Health care professionals
			• Spread of # of visits across staff			· Social care professionals
			• Spread of caseload across staff		Organisational: Workload balance across teams	· Commissioning (health)
						· Commissioning (social care)
					Inter-organisational: Role development, stimulation of local labour market, training opportunities.	· Domiciliary care managers
						· Mixed workshop (health and social care managers and professionals)
Patient experience	The experience and satisfaction of patients in trying to access services and using them is an aspect of system performance that can be captured through complaints (a measure of poor performance) and measures such as the Family & Friends Test or more in-depth surveys or interviews to understand how their experiences could be improved.	Several stakeholders talked about monitoring their service performance using feedback from patients, typically either complaints and/or the Family & Friends Test or phone checks, e.g. asking a random subset of patients or carers every month how satisfied they are with the service, whether the health professionals introduced themselves, whether the service met their expectations etc. Many stakehol…	• Number of complaints	Does not map to a category of efficiency	Individual: Value-based practice.	· Service managers (health)
			• Family and friends test			· Service managers (health and social care)
			• Bespoke provider surveys	IoM: Patient-centred	Team: Values-based recruitment	· Health care professionals
						· Commissioning (social care)
					Organisational: Promotion of values relevant to patient experience.	· Mixed workshop (health and social care managers and professionals)
					Inter-organisational: Valuing experience through commissioning and monitoring of contracts.
Equity of provision	Equity of provision refers to the ambition that all home care services (health and/or social care) are equally accessible to any eligible person and that the quality of services is the same irrespective of who the patient/client is (e.g. where they live, their ethnicity, gender, socio-economic status etc.). Equity of commissioning is, in practice, often the means for achieving equity of provision…	Several stakeholders talked about imbalances between staff workloads and, related to this, vacancy rates across different localities within a Borough, and felt that there were currently no mechanisms for re-balancing work, moving the boundaries or moving staff between localities to cope with these imbalances. Some stakeholders also talked about differences in referral patterns and levels of utili…	• Evidence of per capita or needs based budgeting / resource allocation	Does not map to a category of efficiency	Individual: N/A	· Service managers (health)
			• Gap between allocated and filled posts (in different roles and grades) for equivalent services in each locality/Borough			· Service managers (health and social care)
				IoM: Equity	Team: N/A	· Commissioning (health)
					Organisational: Allocation of resources based on assessments of need.
					Inter-organisational: Contracting for equity.
Degree of personalisation	The Care Act 2014 underpins a trend towards greater personalisation in social care, e.g. through enabling and promoting the uptake of direct payments and personal budgets. Services are required to support clients to make an informed choice and to give them control over their care, tailored to their needs and wishes (e.g. individualised assessment and response, the expression of individual prefere…	Stakeholders from both local authorities talked about the importance of delivering services in line with greater personalisation, such as being more creative in individualising care plans and making plans respond more dynamically to an individual's social isolation and needs. They also noted current variability in how well different care agencies deliver personalised care, which they tried to add…	• % clients receiving direct payments	Does not map to a category of efficiency	Individual: N/A	· Service managers (health)
			• % clients taking up personal budgets			· Service managers (health and social care)
			• % patients taking up personal health budgets	IoM: Patient-centred	Team: N/A	· Commissioning (social care)
			• % patients employing a PA			· Domiciliary care managers
			• % patients receiving end of life care in their environment (place) of choice.		Organisational: Engendering a culture of being supportive of personalisation agenda.	· Patients
			• Patient preferences on timing of visits sought			· Mixed workshop (health and social care managers and professionals)
			• Evidence of patient prioritised goal setting		Inter-organisational: N/A
